# Supplementary material for: Effects of a Digital, Person-Centered, Photo-Activity Intervention on the Social Interaction of Nursing Home Residents with Dementia, Their Informal Carers and Formal Carers: An Explorative Randomized Controlled Trial
Source: Behav Sci (Basel). 2025 Jul 24;15(8):1008. doi: 10.3390/bs15081008 (PMC12383087; doi:10.3390/bs15081008)
Supplement: Supplementary file 1 [file behavsci-15-01008-s001.zip]

Archive with 1 entries (1 files):
- behavsci-3720824-supplementary.pdf
